# Supplementary material for: Women in academic surgery over the last four decades
Source: PLoS One. 2020 Dec 16;15(12):e0243308. doi: 10.1371/journal.pone.0243308 (PMC7743929; doi:10.1371/journal.pone.0243308)
Supplement: S1 Data — (CSV) [file pone.0243308.s001.csv]

yearstd (1969-2018)	specialty	percent	women	total	men
1969	neurosurgery	0.03968254	5	125.999999	120.999999
1970	neurosurgery	0.034246575	5	146.0000015	141.0000015
1971	neurosurgery	0.033112583	5	150.999999	145.999999
1972	neurosurgery	0.054545455	9	164.9999986	155.9999986
1973	neurosurgery	0.04519774	8	177.0000004	169.0000004
1974	neurosurgery	0.040816327	8	195.9999977	187.9999977
1975	neurosurgery	0.046082949	10	217.0000015	207.0000015
1976	neurosurgery	0.037974684	9	236.9999972	227.9999972
1977	neurosurgery	0.047794118	13	271.999998	258.999998
1978	neurosurgery	0.060070671	17	283.0000018	266.0000018
1979	neurosurgery	0.052264808	15	287.000002	272.000002
1980	neurosurgery	0.045454545	14	308.0000031	294.0000031
1981	neurosurgery	0.050955414	16	314.0000001	298.0000001
1982	neurosurgery	0.057401813	19	330.9999982	311.9999982
1983	neurosurgery	0.057971014	20	345.0000029	325.0000029
1984	neurosurgery	0.056497175	20	354.0000009	334.0000009
1985	neurosurgery	0.061497326	23	374.0000012	351.0000012
1986	neurosurgery	0.066831683	27	404.000001	377.000001
1987	neurosurgery	0.070257611	30	427.0000015	397.0000015
1988	neurosurgery	0.062639821	28	447.0000002	419.0000002
1989	neurosurgery	0.065708419	32	486.9999992	454.9999992
1990	neurosurgery	0.069767442	36	515.999999	479.999999
1991	neurosurgery	0.08	44	550	506
1992	neurosurgery	0.084955752	48	565.0000014	517.0000014
1993	neurosurgery	0.078991597	47	594.9999973	547.9999973
1994	neurosurgery	0.083860759	53	632.0000037	579.0000037
1995	neurosurgery	0.091757387	59	643.0000017	584.0000017
1996	neurosurgery	0.085294118	58	679.9999972	621.9999972
1997	neurosurgery	0.090909091	65	714.9999993	649.9999993
1998	neurosurgery	0.091623037	70	763.9999971	693.9999971
1999	neurosurgery	0.100755668	80	793.9999961	713.9999961
2000	neurosurgery	0.104265403	88	843.9999987	755.9999987
2001	neurosurgery	0.10426009	93	891.9999973	798.9999973
2002	neurosurgery	0.118257261	114	964.0000033	850.0000033
2003	neurosurgery	0.12987013	140	1077.999999	937.9999989
2004	neurosurgery	0.134920635	153	1133.999999	980.9999993
2005	neurosurgery	0.136521739	157	1150.000001	993.0000011
2006	neurosurgery	0.144144144	176	1221.000001	1045.000001
2007	neurosurgery	0.157436709	199	1263.999999	1064.999999
2008	neurosurgery	0.156906907	209	1331.999999	1122.999999
2009	neurosurgery	0.156716418	210	1339.999999	1129.999999
2010	neurosurgery	0.161774744	237	1465	1228
2011	neurosurgery	0.170103093	264	1551.999998	1287.999998
2012	neurosurgery	0.177777778	288	1619.999998	1331.999998
2013	neurosurgery	0.182905983	321	1754.999999	1433.999999
2014	neurosurgery	0.190032859	347	1825.999997	1478.999997
2015	neurosurgery	0.198644421	381	1918.000003	1537.000003
2016	neurosurgery	0.196962025	389	1975.000003	1586.000003
2017	neurosurgery	0.205291524	419	2040.999998	1621.999998
2018	neurosurgery	0.208435508	425	2038.999996	1613.999996
1969	ortho	0.032110092	7	217.9999983	210.9999983
1970	ortho	0.023255814	6	257.9999995	251.9999995
1971	ortho	0.028469751	8	280.9999989	272.9999989
1972	ortho	0.037617555	12	318.9999988	306.9999988
1973	ortho	0.042253521	15	355.0000011	340.0000011
1974	ortho	0.042929293	17	395.9999993	378.9999993
1975	ortho	0.056689342	25	441.0000031	416.0000031
1976	ortho	0.055441478	27	487.0000039	460.0000039
1977	ortho	0.049910873	28	561.0000049	533.0000049
1978	ortho	0.053156146	32	602.000002	570.000002
1979	ortho	0.058730159	37	629.9999971	592.9999971
1980	ortho	0.053412463	36	673.9999988	637.9999988
1981	ortho	0.055232558	38	688.0000017	650.0000017
1982	ortho	0.060055866	43	715.9999991	672.9999991
1983	ortho	0.062162162	46	740.0000019	694.0000019
1984	ortho	0.069230769	54	780.0000026	726.0000026
1985	ortho	0.077201448	64	828.9999949	764.9999949
1986	ortho	0.077185017	68	881.0000003	813.0000003
1987	ortho	0.077170418	72	933.0000001	861.0000001
1988	ortho	0.079055441	77	974.0000059	897.0000059
1989	ortho	0.083333333	86	1032.000004	946.0000041
1990	ortho	0.085872576	93	1083.000002	990.0000022
1991	ortho	0.086462882	99	1145.000001	1046.000001
1992	ortho	0.091869919	113	1229.999996	1116.999996
1993	ortho	0.096896291	128	1320.999996	1192.999996
1994	ortho	0.094527363	133	1407.000003	1274.000003
1995	ortho	0.092184369	138	1496.999996	1358.999996
1996	ortho	0.092307692	144	1560.000005	1416.000005
1997	ortho	0.093283582	150	1608.000002	1458.000002
1998	ortho	0.096108491	163	1695.999992	1532.999992
1999	ortho	0.104236343	187	1794.000006	1607.000006
2000	ortho	0.10866057	202	1859.000003	1657.000003
2001	ortho	0.116658176	229	1963.000004	1734.000004
2002	ortho	0.121459434	253	2082.999992	1829.999992
2003	ortho	0.123250564	273	2215.000006	1942.000006
2004	ortho	0.123609923	289	2338	2049
2005	ortho	0.127438771	307	2409.000005	2102.000005
2006	ortho	0.132266875	339	2562.999995	2223.999995
2007	ortho	0.137970353	363	2631.000009	2268.000009
2008	ortho	0.139380531	378	2711.999999	2333.999999
2009	ortho	0.146611342	424	2891.999993	2467.999993
2010	ortho	0.154730618	471	3043.999992	2572.999992
2011	ortho	0.15255814	492	3224.99999	2732.99999
2012	ortho	0.154534606	518	3352.000004	2834.000004
2013	ortho	0.160621762	558	3473.999993	2915.999993
2014	ortho	0.165793103	601	3625.00001	3024.00001
2015	ortho	0.17371761	657	3781.999994	3124.999994
2016	ortho	0.178217822	702	3938.999995	3236.999995
2017	ortho	0.186220188	773	4150.999998	3377.999998
2018	ortho	0.191840699	790	4118.000008	3328.000008
1969	plastics	0	0	14	14
1970	plastics	0	0	18	18
1971	plastics	0	0	22	22
1972	plastics	0	0	23	23
1973	plastics	0.04	1	25	24
1974	plastics	0.04	1	25	24
1975	plastics	0.125	3	24	21
1976	plastics	0.103448276	3	28.99999996	25.99999996
1977	plastics	0.069767442	3	42.99999991	39.99999991
1978	plastics	0.068181818	3	44.00000012	41.00000012
1979	plastics	0.068181818	3	44.00000012	41.00000012
1980	plastics	0.068181818	3	44.00000012	41.00000012
1981	plastics	0.085106383	4	46.99999999	42.99999999
1982	plastics	0.066666667	3	44.99999978	41.99999978
1983	plastics	0.068181818	3	44.00000012	41.00000012
1984	plastics	0.045454545	2	44.00000044	42.00000044
1985	plastics	0.041666667	2	47.99999962	45.99999962
1986	plastics	0.0625	3	48	45
1987	plastics	0.065217391	3	46.00000021	43.00000021
1988	plastics	0.057692308	3	51.99999972	48.99999972
1989	plastics	0.101694915	6	59.00000015	53.00000015
1990	plastics	0.114754098	7	61.00000019	54.00000019
1991	plastics	0.112903226	7	61.99999989	54.99999989
1992	plastics	0.142857143	10	69.99999993	59.99999993
1993	plastics	0.144736842	11	76.00000006	65.00000006
1994	plastics	0.134146341	11	82.00000028	71.00000028
1995	plastics	0.146067416	13	88.99999984	75.99999984
1996	plastics	0.159090909	14	88.00000005	74.00000005
1997	plastics	0.163043478	15	92.00000015	77.00000015
1998	plastics	0.166666667	17	101.9999998	84.9999998
1999	plastics	0.165289256	20	121.0000001	101.0000001
2000	plastics	0.160305344	21	130.9999996	109.9999996
2001	plastics	0.15862069	23	144.9999997	121.9999997
2002	plastics	0.154320988	25	161.9999996	136.9999996
2003	plastics	0.147959184	29	195.9999996	166.9999996
2004	plastics	0.160714286	36	223.9999996	187.9999996
2005	plastics	0.161016949	38	236.0000002	198.0000002
2006	plastics	0.158730159	40	251.9999996	211.9999996
2007	plastics	0.142322097	38	267.0000007	229.0000007
2008	plastics	0.149152542	44	295.0000007	251.0000007
2009	plastics	0.166666667	51	305.9999994	254.9999994
2010	plastics	0.161290323	55	340.9999991	285.9999991
2011	plastics	0.169354839	63	371.9999994	308.9999994
2012	plastics	0.177884615	74	416.0000009	342.0000009
2013	plastics	0.185990338	77	414.0000004	337.0000004
2014	plastics	0.202797203	87	428.9999996	341.9999996
2015	plastics	0.212471132	92	432.9999993	340.9999993
2016	plastics	0.228381375	103	450.9999995	347.9999995
2017	plastics	0.232967033	106	454.9999999	348.9999999
2018	plastics	0.262693157	119	452.9999995	333.9999995
1969	ent	0.15648855	41	261.9999994	220.9999994
1970	ent	0.142394822	44	309	265
1971	ent	0.142405063	45	316.0000006	271.0000006
1972	ent	0.16	52	325	273
1973	ent	0.140298507	47	335.0000011	288.0000011
1974	ent	0.145658263	52	357.0000007	305.0000007
1975	ent	0.140957447	53	375.9999995	322.9999995
1976	ent	0.130102041	51	391.9999994	340.9999994
1977	ent	0.125858124	55	436.9999985	381.9999985
1978	ent	0.120350109	55	457.0000016	402.0000016
1979	ent	0.126582278	60	474.0000018	414.0000018
1980	ent	0.130705394	63	482.0000007	419.0000007
1981	ent	0.125506073	62	493.9999995	431.9999995
1982	ent	0.133072407	68	511.0000002	443.0000002
1983	ent	0.137142857	72	525.0000005	453.0000005
1984	ent	0.14673913	81	552.0000016	471.0000016
1985	ent	0.152212389	86	565.0000014	479.0000014
1986	ent	0.162988115	96	589.0000016	493.0000016
1987	ent	0.162679426	102	626.9999994	524.9999994
1988	ent	0.164652568	109	661.9999999	552.9999999
1989	ent	0.165963432	118	710.9999991	592.9999991
1990	ent	0.169786096	127	748.0000011	621.0000011
1991	ent	0.178064516	138	775.0000006	637.0000006
1992	ent	0.193045564	161	833.9999981	672.9999981
1993	ent	0.187709497	168	895.000001	727.000001
1994	ent	0.186512118	177	949.0000001	772.0000001
1995	ent	0.189079879	187	988.9999982	801.9999982
1996	ent	0.198824682	203	1020.999998	817.9999984
1997	ent	0.19885823	209	1051.000001	842.0000014
1998	ent	0.219534884	236	1074.999999	838.9999986
1999	ent	0.214788732	244	1136.000002	892.0000021
2000	ent	0.208967851	247	1182.000001	935.0000006
2001	ent	0.217774219	272	1249.000002	977.0000022
2002	ent	0.231063504	302	1307.000001	1005.000001
2003	ent	0.238338192	327	1372.000002	1045.000002
2004	ent	0.233820459	336	1437.000002	1101.000002
2005	ent	0.233941853	346	1478.999997	1132.999997
2006	ent	0.24950495	378	1515.000003	1137.000003
2007	ent	0.24857685	393	1581.000001	1188.000001
2008	ent	0.258578431	422	1632.000002	1210.000002
2009	ent	0.266472303	457	1715.000001	1258.000001
2010	ent	0.278327833	506	1817.999999	1311.999999
2011	ent	0.280793319	538	1916.000003	1378.000003
2012	ent	0.294027565	576	1959.000001	1383.000001
2013	ent	0.298833819	615	2058.000002	1443.000002
2014	ent	0.304018913	643	2114.999997	1471.999997
2015	ent	0.307384342	691	2247.999997	1556.999997
2016	ent	0.319792567	740	2314	1574
2017	ent	0.339614561	793	2335	1542
2018	ent	0.349280271	825	2362	1537
1969	optho	0.107954545	38	352.0000015	314.0000015
1970	optho	0.11352657	47	414.0000002	367.0000002
1971	optho	0.10738255	48	447.0000014	399.0000014
1972	optho	0.110169492	52	471.999998	419.999998
1973	optho	0.104743083	53	506	453
1974	optho	0.102040816	55	539.0000017	484.0000017
1975	optho	0.104712042	60	572.9999994	512.9999994
1976	optho	0.103668262	65	626.9999974	561.9999974
1977	optho	0.100141044	71	708.999998	637.999998
1978	optho	0.102902375	78	757.9999976	679.9999976
1979	optho	0.097530864	79	810.0000016	731.0000016
1980	optho	0.104191617	87	834.9999981	747.9999981
1981	optho	0.104529617	90	860.9999977	770.9999977
1982	optho	0.116812227	107	916.0000006	809.0000006
1983	optho	0.129310345	120	927.9999988	807.9999988
1984	optho	0.134358974	131	975.0000026	844.0000026
1985	optho	0.140640155	145	1031.000001	886.0000014
1986	optho	0.149253731	160	1072.000002	912.0000025
1987	optho	0.149122807	170	1140	970.0000001
1988	optho	0.158717105	193	1216.000002	1023.000002
1989	optho	0.164826498	209	1268.000003	1059.000003
1990	optho	0.176560122	232	1313.999998	1081.999998
1991	optho	0.190546529	258	1353.999999	1095.999999
1992	optho	0.207739308	306	1472.999997	1166.999997
1993	optho	0.214095745	322	1503.999998	1181.999998
1994	optho	0.218870347	341	1557.999997	1216.999997
1995	optho	0.2170347	344	1585.000002	1241.000002
1996	optho	0.224712296	371	1650.999997	1279.999997
1997	optho	0.231182796	387	1673.999998	1286.999998
1998	optho	0.235023041	408	1736.000004	1328.000004
1999	optho	0.235195531	421	1789.999998	1368.999998
2000	optho	0.253096392	470	1857	1387
2001	optho	0.256503642	493	1922	1429
2002	optho	0.256487026	514	2004	1490
2003	optho	0.267497603	558	2086.000001	1528.000001
2004	optho	0.270135747	597	2209.999997	1612.999997
2005	optho	0.285196922	630	2208.999998	1578.999998
2006	optho	0.290447504	675	2324.000002	1649.000002
2007	optho	0.306276151	732	2389.999997	1657.999997
2008	optho	0.310973085	751	2414.999999	1663.999999
2009	optho	0.313450761	783	2497.999997	1714.999997
2010	optho	0.31940752	841	2632.999999	1791.999999
2011	optho	0.332238043	910	2739.000001	1829.000001
2012	optho	0.335140998	927	2765.999999	1838.999999
2013	optho	0.342595849	974	2843.000004	1869.000004
2014	optho	0.349491525	1031	2950.000004	1919.000004
2015	optho	0.355830271	1065	2992.999997	1927.999997
2016	optho	0.363006924	1101	3032.999999	1931.999999
2017	optho	0.376010346	1163	3093	1930
2018	optho	0.397653194	1220	3068.000002	1848.000002
1969	urology	0	0	83	83
1970	urology	0	0	96	96
1971	urology	0	0	112	112
1972	urology	0	0	124	124
1973	urology	0	0	149	149
1974	urology	0	0	153	153
1975	urology	0	0	176	176
1976	urology	0	0	197	197
1977	urology	0.004545455	1	219.999978	218.999978
1978	urology	0.008888889	2	224.9999972	222.9999972
1979	urology	0.012096774	3	248.000004	245.000004
1980	urology	0.003891051	1	256.9999725	255.9999725
1981	urology	0.007326007	2	273.0000121	271.0000121
1982	urology	0.007168459	2	278.9999915	276.9999915
1983	urology	0.013937282	4	287.0000047	283.0000047
1984	urology	0.02027027	6	296.0000039	290.0000039
1985	urology	0.026229508	8	305.0000023	297.0000023
1986	urology	0.031347962	10	319.0000039	309.0000039
1987	urology	0.032934132	11	333.9999973	322.9999973
1988	urology	0.048710602	17	348.999998	331.999998
1989	urology	0.052054795	19	364.9999966	345.9999966
1990	urology	0.044736842	17	380.0000009	363.0000009
1991	urology	0.040506329	16	395.0000011	379.0000011
1992	urology	0.045563549	19	417.0000015	398.0000015
1993	urology	0.049886621	22	441.0000028	419.0000028
1994	urology	0.04978355	23	461.999998	438.999998
1995	urology	0.053830228	26	482.9999977	456.9999977
1996	urology	0.061507937	31	503.999996	472.999996
1997	urology	0.060903733	31	508.9999984	477.9999984
1998	urology	0.069724771	38	544.9999972	506.9999972
1999	urology	0.072041166	42	583.0000031	541.0000031
2000	urology	0.079674797	49	614.9999981	565.9999981
2001	urology	0.094814815	64	674.9999987	610.9999987
2002	urology	0.099861304	72	720.9999982	648.9999982
2003	urology	0.105395232	84	797.0000009	713.0000009
2004	urology	0.114285714	96	840.0000021	744.0000021
2005	urology	0.116686114	100	857.0000026	757.0000026
2006	urology	0.126823793	113	891.0000034	778.0000034
2007	urology	0.130387931	121	928.0000002	807.0000002
2008	urology	0.140061792	136	970.9999998	834.9999998
2009	urology	0.141038198	144	1020.999999	876.9999989
2010	urology	0.153992395	162	1052.000003	890.000003
2011	urology	0.151027703	169	1119.000002	950.0000023
2012	urology	0.15716753	182	1158.000002	976.0000017
2013	urology	0.15942029	198	1241.999999	1043.999999
2014	urology	0.170015456	220	1294	1074
2015	urology	0.177321157	233	1313.999998	1080.999998
2016	urology	0.185239852	251	1355.000003	1104.000003
2017	urology	0.19630643	287	1461.999997	1174.999997
2018	urology	0.20963365	309	1474	1165
1969	thoracic	0	0	29	29
1970	thoracic	0	0	30	30
1971	thoracic	0	0	36	36
1972	thoracic	0	0	38	38
1973	thoracic	0	0	36	36
1974	thoracic	0	0	35	35
1975	thoracic	0	0	37	37
1976	thoracic	0	0	40	40
1977	thoracic	0	0	47	47
1978	thoracic	0	0	48	48
1979	thoracic	0	0	52	52
1980	thoracic	0	0	55	55
1981	thoracic	0	0	58	58
1982	thoracic	0	0	58	58
1983	thoracic	0	0	59	59
1984	thoracic	0	0	62	62
1985	thoracic	0	0	71	71
1986	thoracic	0	0	83	83
1987	thoracic	0	0	90	90
1988	thoracic	0.010526316	1	94.9999981	93.9999981
1989	thoracic	0.018867925	2	105.9999974	103.9999974
1990	thoracic	0.026785714	3	112.0000012	109.0000012
1991	thoracic	0.025423729	3	117.9999991	114.9999991
1992	thoracic	0.031007752	4	128.9999997	124.9999997
1993	thoracic	0.022058824	3	135.9999971	132.9999971
1994	thoracic	0.020833333	3	144.0000023	141.0000023
1995	thoracic	0.026845638	4	148.9999977	144.9999977
1996	thoracic	0.025477707	4	157	153
1997	thoracic	0.036809816	6	162.9999998	156.9999998
1998	thoracic	0.043243243	8	185.000001	177.000001
1999	thoracic	0.042857143	9	209.9999993	200.9999993
2000	thoracic	0.058091286	14	241.0000013	227.0000013
2001	thoracic	0.055147059	15	271.9999991	256.9999991
2002	thoracic	0.057432432	17	296.0000022	279.0000022
2003	thoracic	0.065281899	22	337.0000006	315.0000006
2004	thoracic	0.060606061	24	395.9999974	371.9999974
2005	thoracic	0.06557377	28	427.0000032	399.0000032
2006	thoracic	0.074725275	34	454.9999983	420.9999983
2007	thoracic	0.085287846	40	469.0000026	429.0000026
2008	thoracic	0.08793456	43	489.0000018	446.0000018
2009	thoracic	0.097276265	50	513.9999978	463.9999978
2010	thoracic	0.102564103	60	584.9999975	524.9999975
2011	thoracic	0.116013072	71	611.9999994	540.9999994
2012	thoracic	0.108626198	68	626.0000005	558.0000005
2013	thoracic	0.114854518	75	652.9999978	577.9999978
2014	thoracic	0.123287671	81	657.0000012	576.0000012
2015	thoracic	0.142235123	98	689.0000018	591.0000018
2016	thoracic	0.153515065	107	696.999998	589.999998
2017	thoracic	0.158931083	113	710.9999999	597.9999999
2018	thoracic	0.161290323	115	712.9999981	597.9999981
1969	general	0	0	22	22
1970	general	0	0	24	24
1971	general	0.027777778	1	35.99999971	34.99999971
1972	general	0.027777778	1	35.99999971	34.99999971
1973	general	0.025	1	40	39
1974	general	0.023809524	1	41.99999966	40.99999966
1975	general	0.083333333	4	48.00000019	44.00000019
1976	general	0.078431373	4	50.99999971	46.99999971
1977	general	0.04	2	50	48
1978	general	0.042553191	2	47.00000054	45.00000054
1979	general	0.039215686	2	51.00000036	49.00000036
1980	general	0.019230769	1	52.00000062	51.00000062
1981	general	0.050847458	3	58.99999957	55.99999957
1982	general	0.03125	2	64	62
1983	general	0.03030303	2	66.00000066	64.00000066
1984	general	0.031746032	2	62.9999995	60.9999995
1985	general	0.028169014	2	71.00000021	69.00000021
1986	general	0.035294118	3	84.99999915	81.99999915
1987	general	0.021276596	2	93.99999887	91.99999887
1988	general	0.03	3	100	97
1989	general	0.038095238	4	105.0000003	101.0000003
1990	general	0.061403509	7	113.9999996	106.9999996
1991	general	0.068181818	9	132.0000004	123.0000004
1992	general	0.084415584	13	154.0000008	141.0000008
1993	general	0.098765432	16	162.0000002	146.0000002
1994	general	0.096385542	16	166.0000003	150.0000003
1995	general	0.118644068	21	176.9999997	155.9999997
1996	general	0.117346939	23	195.9999996	172.9999996
1997	general	0.114537445	26	226.9999999	200.9999999
1998	general	0.12	30	250	220
1999	general	0.137931034	40	290.000001	250.000001
2000	general	0.143302181	46	320.9999993	274.9999993
2001	general	0.152173913	56	368.0000001	312.0000001
2002	general	0.165501166	71	428.9999987	357.9999987
2003	general	0.179104478	96	535.9999988	439.9999988
2004	general	0.180722892	105	580.9999986	475.9999986
2005	general	0.2016	126	625	499
2006	general	0.202020202	140	693.0000001	553.0000001
2007	general	0.214088398	155	723.9999993	568.9999993
2008	general	0.21231979	162	763.0000011	601.0000011
2009	general	0.221510883	173	781.0000017	608.0000017
2010	general	0.242168675	201	829.999999	628.999999
2011	general	0.241126071	197	817	620
2012	general	0.246376812	204	827.9999986	623.9999986
2013	general	0.238095238	195	819.0000003	624.0000003
2014	general	0.24725944	203	820.999999	617.999999
2015	general	0.26744186	230	860.0000015	630.0000015
2016	general	0.272209567	239	878.0000006	639.0000006
2017	general	0.295427902	252	852.9999986	600.9999986
2018	general	0.307598039	251	816.0000006	565.0000006
1969	obgyn	0.110671937	84	759	675
1970	obgyn	0.119286511	107	897	790
1971	obgyn	0.130566802	129	988	859
1972	obgyn	0.146543779	159	1085	926
1973	obgyn	0.144839549	167	1153	986
1974	obgyn	0.149443561	188	1258	1,070
1975	obgyn	0.150297619	202	1344	1,142
1976	obgyn	0.153578874	221	1439	1,218
1977	obgyn	0.150920245	246	1630	1,384
1978	obgyn	0.15147929	256	1690	1,434
1979	obgyn	0.15701559	282	1796	1,514
1980	obgyn	0.168947368	321	1900	1,579
1981	obgyn	0.17677025	347	1963	1,616
1982	obgyn	0.191205534	387	2024	1,637
1983	obgyn	0.201839303	417	2066	1,649
1984	obgyn	0.21369863	468	2190	1,722
1985	obgyn	0.223002634	508	2278	1,770
1986	obgyn	0.232997481	555	2382	1,827
1987	obgyn	0.24675835	628	2545	1,917
1988	obgyn	0.255449331	668	2615	1,947
1989	obgyn	0.274650412	766	2789	2,023
1990	obgyn	0.284167794	840	2956	2,116
1991	obgyn	0.302981205	935	3086	2,151
1992	obgyn	0.312442678	1,022	3271	2,249
1993	obgyn	0.328328039	1,137	3463	2,326
1994	obgyn	0.34846388	1,259	3613	2,354
1995	obgyn	0.365343348	1,362	3728	2,366
1996	obgyn	0.371985912	1,373	3691	2,318
1997	obgyn	0.378554021	1,398	3693	2,295
1998	obgyn	0.387426115	1,442	3722	2,280
1999	obgyn	0.392068139	1,473	3757	2,284
2000	obgyn	0.405686723	1,598	3939	2,341
2001	obgyn	0.419043016	1,734	4138	2,404
2002	obgyn	0.424929841	1,817	4276	2,459
2003	obgyn	0.437914475	1,915	4373	2,458
2004	obgyn	0.453545781	2,021	4456	2,435
2005	obgyn	0.463275597	2,113	4561	2,448
2006	obgyn	0.484893617	2,279	4700	2,421
2007	obgyn	0.501990362	2,396	4773	2,377
2008	obgyn	0.513065118	2,474	4822	2,348
2009	obgyn	0.520896426	2,580	4953	2,373
2010	obgyn	0.526571929	2,705	5137	2,432
2011	obgyn	0.532419415	2,874	5398	2,524
2012	obgyn	0.551467923	3,043	5518	2,475
2013	obgyn	0.568668407	3,267	5745	2,478
2014	obgyn	0.581289889	3,461	5954	2,493
2015	obgyn	0.596761134	3,685	6175	2,490
2016	obgyn	0.604489409	3,824	6326	2,502
2017	obgyn	0.620771046	3,945	6355	2,410
2018	obgyn	0.633604506	4,050	6392	2,342
